# Supplementary material for: Photocatalytic Hydrogen Production and Carbon Dioxide Reduction Catalyzed by an Artificial Cobalt Hemoprotein
Source: Int J Mol Sci. 2022 Nov 24;23(23):14640. doi: 10.3390/ijms232314640 (PMC9736947; doi:10.3390/ijms232314640)
Supplement: Supplementary file 1 [file ijms-23-14640-s001.zip]

Archive with 1 entries (1 files):
- ijms-2045580-supplementary.pdf
